# Supplementary material for: Multiplex Quantitative Analysis of 9 Compounds of Scutellaria baicalensis Georgi in the Plasma of Respiratory Syncytial Virus-Infected Mice Based on HPLC-MS/MS and Pharmacodynamic Effect Correlation Analysis
Source: Molecules. 2023 Aug 10;28(16):6001. doi: 10.3390/molecules28166001 (PMC10460054; doi:10.3390/molecules28166001)
Supplement: Supplementary file 1 [file molecules-28-06001-s001.zip]

Archive with 1 entries (1 files):
- molecules-2517767-supplementary.pdf
